# Supplementary material for: Experimental Study and Molecular Modeling of Antibody Interactions with Different Fluoroquinolones
Source: Int J Mol Sci. 2025 Dec 9;26(24):11862. doi: 10.3390/ijms262411862 (PMC12733293; doi:10.3390/ijms262411862)
Supplement: Supplementary file 1 [file ijms-26-11862-s001.zip]

Archive with 1 entries (1 files):
- ijms-4004950-SI.pdf
